# Supplementary material for: Choline Chloride-Based Deep Eutectic Solvents for Efficient Polyphenol Extraction from White Mulberry (Morus alba)
Source: Molecules. 2026 Apr 3;31(7):1193. doi: 10.3390/molecules31071193 (PMC13074552; doi:10.3390/molecules31071193)
Supplement: Supplementary file 1 [file molecules-31-01193-s001.zip]

Archive with 1 entries (1 files):
- molecules-4137729-supplementary.pdf
